# Supplementary material for: EjFAD8 Enhances the Low-Temperature Tolerance of Loquat by Desaturation of Sulfoquinovosyl Diacylglycerol (SQDG)
Source: Int J Mol Sci. 2023 Apr 8;24(8):6946. doi: 10.3390/ijms24086946 (PMC10138649; doi:10.3390/ijms24086946)
Supplement: Supplementary file 1 [file ijms-24-06946-s001.zip]

Archive with 1 entries (1 files):
- ijms-2265615-supplementary.pdf
